# Supplementary material for: Training for Tuberculosis Elimination in Indonesia: Achievements, Reflections, and Potential for Impact
Source: Trop Med Infect Dis. 2019 Jul 18;4(3):107. doi: 10.3390/tropicalmed4030107 (PMC6789479; doi:10.3390/tropicalmed4030107)
Supplement: Supplementary file 1 [file tropicalmed-04-00107-s001.zip]

Archive with 10 entries (7 files):
- tropicalmed-04-00107-s001/
- tropicalmed-04-00107-s001/Table S2 TB Elimination Post Training Survey .xlsx
- __MACOSX/
- __MACOSX/tropicalmed-04-00107-s001/
- __MACOSX/tropicalmed-04-00107-s001/._Table S2 TB Elimination Post Training Survey .xlsx
- tropicalmed-04-00107-s001/Table S3- Overview of projects developed by course participants.docx
- __MACOSX/tropicalmed-04-00107-s001/._Table S3- Overview of projects developed by course participants.docx
- tropicalmed-04-00107-s001/Table S1 Participant Self-Evaluation of Learning Growth .xlsx
- __MACOSX/tropicalmed-04-00107-s001/._Table S1 Participant Self-Evaluation of Learning Growth .xlsx
- __MACOSX/._tropicalmed-04-00107-s001
