# Supplementary material for: Training for Tuberculosis Elimination in Indonesia: Achievements, Reflections, and Potential for Impact
Source: Trop Med Infect Dis. 2019 Jul 18;4(3):107. doi: 10.3390/tropicalmed4030107 (PMC6789479; doi:10.3390/tropicalmed4030107)
Supplement: Supplementary file 1 [file tropicalmed-04-00107-s001.zip › tropicalmed-04-00107-s001/Table S2 TB Elimination Post Training Survey .xlsx]

## Sheet: Sheet3
Table S2: TB Elimination Post Training Survey
Question Theme	Question	Median answer of 5 point scale (n=76)	Correlated Answer
To what extent was the training course relevant and did it meet your expectation	The training course met my objectives	5	Strongly Agree
	The course content was relevant to the needs of my organisation	5	Strongly Agree
	The course content was relevant to my specific work duties	5	Strongly Agree
	The training course provided a good balance between theory and practice	4	Agree
	I am satisfied with the type of Australian organisations I was able to visit	5	Strongly Agree
	Overall I am satisfied with my training	5	Strongly Agree
Please indicate how satisfied you were with each of the different topics or modules of this training course	TB Epidemiology	5	Extremely Satisfied
	Principles for the diagnosis, treatment and management of TB disease	5	Extremely Satisfied
	TB Prevention Strategies	5	Extremely Satisfied
	TB/HIV	5	Extremely Satisfied
	Prevention and management of TB in vulnerable groups	5	Extremely Satisfied
	TB Cascade of care	5	Extremely Satisfied
	Tuberculosis education and community awareness programs	5	Extremely Satisfied
	TB malnutrition	4	Satisfied
	DS- & DR-TB	5	Extremely Satisfied
	TB & Health systems	5	Extremely Satisfied
	TB Project Design	5	Extremely Satisfied
	Policy, Governance and Stakeholders	5	Extremely Satisfied
	Patient-centred Care	5	Extremely Satisfied
Please indicate how satisfied you were with the site visits to Australian organisations during your training course	Research Institute	5	Extremely Satisfied
	Laboratory	5	Extremely Satisfied
	Hospital	5	Extremely Satisfied
With regard to the development and implementation of your award project, please indicate the extent to which you agree or disagree with the following statement	I received the support I needed from course providers to develop my award	5	Strongly Agree
	My award project improved as a result of what I learned through the training course	5	Strongly Agree
	I am confident my award project can be implemented	5	Strongly Agree
	I am confident my supervisor/employer will support the implementation of the award project	5	Strongly Agree
Please indicate how satisfied you were with the logistics and administration of the training course	Interpretation	5	Extremely Satisfied
	Course Leaders	5	Extremely Satisfied
	Course Coordinators	5	Extremely Satisfied
	Training Facilities	5	Extremely Satisfied
	Accommodation	5	Extremely Satisfied
	Meals/Food	5	Extremely Satisfied
	Time Allocation	5	Extremely Satisfied
	Length of course	4	Satisfied
	Health/Welfare support	5	Extremely Satisfied
