# Supplementary material for: Training for Tuberculosis Elimination in Indonesia: Achievements, Reflections, and Potential for Impact
Source: Trop Med Infect Dis. 2019 Jul 18;4(3):107. doi: 10.3390/tropicalmed4030107 (PMC6789479; doi:10.3390/tropicalmed4030107)
Supplement: Supplementary file 1 [file tropicalmed-04-00107-s001.zip › tropicalmed-04-00107-s001/Table S1 Participant Self-Evaluation of Learning Growth .xlsx]

## Sheet: Sheet1
Table S1: Participant Self-Evaluation of Learning Growth
	Median score of knowledge growth, (10 point scale) n=75
1. Current Global and Regional epidemiology of TB	4
2. Quantitative and qualitative methodology for tuberculosis research	3
3. Current care for patients with TB/HIV and other co-morbidities in Indonesia	3
4. TB prevention/eradication strategies and planning in Indonesia	3
5. Prevention and management of TB in children, teenagers and adolescent	3
6. Principles for the diagnosis, treatment and management of TB disease	3
7. TB Cascade of care and collaboration between public and private health service providers	3
8. Tuberculosis education and community awareness programs	3
9. Analysis of policy frameworks	3
10. Patient-centred and culturally sensitive TB care	3
11. TB malnutrition risk factors and nutrition assessments	3
12. Causes and management of drug-resistant TB	3
13. Policy process and current TB prevention and eradication policies in Indonesia?	3
14. Health system strengthening	3
15. Designing a project Logframe and implementation plan	4
